# Supplementary material for: Beverage Consumption among U.S. Children Aged 0–24 Months: National Health and Nutrition Examination Survey (NHANES)
Source: Nutrients. 2017 Mar 13;9(3):264. doi: 10.3390/nu9030264 (PMC5372927; doi:10.3390/nu9030264)
Supplement: Supplementary file 1 [file nutrients-09-00264-s001.zip]

Archive with 3 entries (2 files):
- nutrients-176581 Supplementary/Supplementary Table S1.docx
- nutrients-176581 Supplementary/Supplementary file 1.xlsx
- nutrients-176581 Supplementary/
