# Supplementary material for: Beverage Consumption among U.S. Children Aged 0–24 Months: National Health and Nutrition Examination Survey (NHANES)
Source: Nutrients. 2017 Mar 13;9(3):264. doi: 10.3390/nu9030264 (PMC5372927; doi:10.3390/nu9030264)
Supplement: Supplementary file 1 [file nutrients-09-00264-s001.zip › nutrients-176581 Supplementary/Supplementary file 1.xlsx]

## Sheet: WWEIA Beverage List
USDA Food Code	USDA Food Code Description	WWEIA Food Category Code	WWEIA Category Description	Major Beverage Category
11111000	Milk, cow's, fluid, whole	1002	Milk, whole	Milk (Whole, milk)
11111100	Milk, cow's, fluid, whole, low-sodium	1002	Milk, whole	Milk (Whole, milk)
11111150	Milk, calcium fortified, cow's, fluid, whole	1002	Milk, whole	Milk (Whole, milk)
11114000	Milk, cow's, fluid, filled with vegetable oil, NS as to percent fat	1002	Milk, whole	Milk (Whole, milk)
11114100	Milk, cow's, fluid, filled with vegetable oil, whole	1002	Milk, whole	Milk (Whole, milk)
11114350	Milk, cow's, fluid, lactose reduced, whole	1002	Milk, whole	Milk (Whole, milk)
11115300	Buttermilk, fluid, whole	1002	Milk, whole	Milk (Whole, milk)
11116000	Milk, goat's, fluid, whole	1002	Milk, whole	Milk (Whole, milk)
11121100	Milk, dry, reconstituted, whole	1002	Milk, whole	Milk (Whole, milk)
11210050	Milk, evaporated, NS as to fat content (formerly NS as to dilution, used in coffee or tea, assume undiluted)	1002	Milk, whole	Milk (Whole, milk)
11211050	Milk, evaporated, whole (formerly NS as to dilution, used in coffee or tea)	1002	Milk, whole	Milk (Whole, milk)
11100000	Milk, NFS	1004	Milk, reduced fat	Milk (Reduced, low or non-fat milk)
11112110	Milk, cow's, fluid, 2% fat	1004	Milk, reduced fat	Milk (Reduced, low or non-fat milk)
11112130	Milk, cow's, fluid, acidophilus, 2% fat	1004	Milk, reduced fat	Milk (Reduced, low or non-fat milk)
11114330	Milk, cow's, fluid, lactose reduced, 2% fat	1004	Milk, reduced fat	Milk (Reduced, low or non-fat milk)
11115200	Buttermilk, fluid, 2% fat	1004	Milk, reduced fat	Milk (Reduced, low or non-fat milk)
11211400	Milk, evaporated, 2% fat (formerly NS as to dilution)	1004	Milk, reduced fat	Milk (Reduced, low or non-fat milk)
11111160	Milk, calcium fortified, cow's, fluid, 1% fat	1006	Milk, lowfat	Milk (Reduced, low or non-fat milk)
11112120	Milk, cow's, fluid, acidophilus, 1% fat	1006	Milk, lowfat	Milk (Reduced, low or non-fat milk)
11112210	Milk, cow's, fluid, 1% fat	1006	Milk, lowfat	Milk (Reduced, low or non-fat milk)
11114200	Milk, cow's, fluid, filled with vegetable oil, lowfat	1006	Milk, lowfat	Milk (Reduced, low or non-fat milk)
11114300	Milk, cow's, fluid, lactose reduced, 1% fat	1006	Milk, lowfat	Milk (Reduced, low or non-fat milk)
11114310	Milk, cow's, fluid, lactose reduced, 1% fat, fortified with calcium	1006	Milk, lowfat	Milk (Reduced, low or non-fat milk)
11115100	Buttermilk, fluid, 1% fat	1006	Milk, lowfat	Milk (Reduced, low or non-fat milk)
11121210	Milk, dry, reconstituted, lowfat	1006	Milk, lowfat	Milk (Reduced, low or non-fat milk)
11111170	Milk, calcium fortified, cow's, fluid, skim or nonfat	1008	Milk, nonfat	Milk (Reduced, low or non-fat milk)
11113000	Milk, cow's, fluid, skim or nonfat, 0.5% or less butterfat	1008	Milk, nonfat	Milk (Reduced, low or non-fat milk)
11114320	Milk, cow's, fluid, lactose reduced, nonfat	1008	Milk, nonfat	Milk (Reduced, low or non-fat milk)
11114321	Milk, cow's, fluid, lactose reduced, nonfat, fortified with calcium	1008	Milk, nonfat	Milk (Reduced, low or non-fat milk)
11115000	Buttermilk, fluid, nonfat	1008	Milk, nonfat	Milk (Reduced, low or non-fat milk)
11120000	Milk, dry, reconstituted, NFS	1008	Milk, nonfat	Milk (Reduced, low or non-fat milk)
11121300	Milk, dry, reconstituted, nonfat	1008	Milk, nonfat	Milk (Reduced, low or non-fat milk)
11122000	Buttermilk, dry, reconstituted	1008	Milk, nonfat	Milk (Reduced, low or non-fat milk)
11212050	Milk, evaporated, skim (formerly NS as to dilution, used in coffee or tea)	1008	Milk, nonfat	Milk (Reduced, low or non-fat milk)
11220000	Milk, condensed, sweetened (formerly NS as to dilution)	1202	Flavored milk, whole	Flavoured milk
11511100	Milk, chocolate, whole milk-based	1202	Flavored milk, whole	Flavoured milk
11512000	Cocoa, hot chocolate, not from dry mix, made with whole milk	1202	Flavored milk, whole	Flavoured milk
11512500	Hot chocolate, Puerto Rican style, made with whole milk	1202	Flavored milk, whole	Flavoured milk
11512510	Hot chocolate, Puerto Rican style, made with low fat milk	1202	Flavored milk, whole	Flavoured milk
11513100	Cocoa and sugar mixture, whole milk added	1202	Flavored milk, whole	Flavoured milk
11513500	Chocolate syrup, whole milk added	1202	Flavored milk, whole	Flavoured milk
11515100	Cocoa and sugar mixture fortified with vitamins and minerals, milk added, NS as to type of milk, Puerto Rican style	1202	Flavored milk, whole	Flavoured milk
11519000	Milk beverage, made with whole milk, flavors other than chocolate	1202	Flavored milk, whole	Flavoured milk
11519050	Milk, flavors other than chocolate, whole milk-based	1202	Flavored milk, whole	Flavoured milk
11511000	Milk, chocolate, NFS	1204	Flavored milk, reduced fat	Flavoured milk
11511200	Milk, chocolate, reduced fat milk-based, 2% (formerly "lowfat")	1204	Flavored milk, reduced fat	Flavoured milk
11513000	Cocoa and sugar mixture, milk added, NS as to type of milk	1204	Flavored milk, reduced fat	Flavoured milk
11513150	Cocoa and sugar mixture, reduced fat milk added	1204	Flavored milk, reduced fat	Flavoured milk
11513400	Chocolate syrup, milk added, NS as to type of milk	1204	Flavored milk, reduced fat	Flavoured milk
11513550	Chocolate syrup, reduced fat milk added	1204	Flavored milk, reduced fat	Flavoured milk
11519040	Milk, flavors other than chocolate, NFS	1204	Flavored milk, reduced fat	Flavoured milk
11519105	Milk, flavors other than chocolate, reduced fat milk-based	1204	Flavored milk, reduced fat	Flavoured milk
11520000	Milk, malted, unfortified, NS as to flavor, made with milk	1204	Flavored milk, reduced fat	Flavoured milk
11521000	Milk, malted, unfortified, chocolate, made with milk	1204	Flavored milk, reduced fat	Flavoured milk
11522000	Milk, malted, unfortified, natural flavor, made with milk	1204	Flavored milk, reduced fat	Flavoured milk
11525000	Milk, malted, fortified, natural flavor, made with milk	1204	Flavored milk, reduced fat	Flavoured milk
11526000	Milk, malted, fortified, chocolate, made with milk	1204	Flavored milk, reduced fat	Flavoured milk
11527000	Milk, malted, fortified, NS as to flavor, made with milk	1204	Flavored milk, reduced fat	Flavoured milk
11511400	Milk, chocolate, lowfat milk-based	1206	Flavored milk, lowfat	Flavoured milk
11513200	Cocoa and sugar mixture, lowfat milk added	1206	Flavored milk, lowfat	Flavoured milk
11513600	Chocolate syrup, lowfat milk added	1206	Flavored milk, lowfat	Flavoured milk
11516000	Cocoa, whey, and low-calorie sweetener mixture, lowfat milk added	1206	Flavored milk, lowfat	Flavoured milk
11519200	Milk, flavors other than chocolate, lowfat milk-based	1206	Flavored milk, lowfat	Flavoured milk
11511300	Milk, chocolate, skim milk-based	1208	Flavored milk, nonfat	Flavoured milk
11513300	Cocoa and sugar mixture, skim milk added	1208	Flavored milk, nonfat	Flavoured milk
11513700	Chocolate syrup, skim milk added	1208	Flavored milk, nonfat	Flavoured milk
11519205	Milk, flavors other than chocolate, skim-milk based	1208	Flavored milk, nonfat	Flavoured milk
11514100	Cocoa, sugar, and dry milk mixture, water added	1402	Milk shakes and other dairy drinks	Dairy drinks and substitutes
11514300	Cocoa with nonfat dry milk and low calorie sweetener, mixture, water added	1402	Milk shakes and other dairy drinks	Dairy drinks and substitutes
11514500	Cocoa, whey, and low calorie sweetener, mixture, fortified, water added	1402	Milk shakes and other dairy drinks	Dairy drinks and substitutes
11515400	Cocoa with nonfat dry milk and low calorie sweetener, high calcium, water added	1402	Milk shakes and other dairy drinks	Dairy drinks and substitutes
11518000	Milk beverage with nonfat dry milk and low calorie sweetener, water added, chocolate	1402	Milk shakes and other dairy drinks	Dairy drinks and substitutes
11518050	Milk beverage with nonfat dry milk and low calorie sweetener, water added, flavors other than chocolate	1402	Milk shakes and other dairy drinks	Dairy drinks and substitutes
11518100	Milk beverage with nonfat dry milk and low calorie sweetener, high calcium, water added, chocolate	1402	Milk shakes and other dairy drinks	Dairy drinks and substitutes
11531000	Eggnog, made with whole milk	1402	Milk shakes and other dairy drinks	Dairy drinks and substitutes
11531500	Eggnog, made with 2% reduced fat milk (formerly eggnog, made with "2% lowfat" milk)	1402	Milk shakes and other dairy drinks	Dairy drinks and substitutes
11541000	Milk shake, NS as to flavor or type	1402	Milk shakes and other dairy drinks	Dairy drinks and substitutes
11541100	Milk shake, homemade or fountain-type, NS as to flavor	1402	Milk shakes and other dairy drinks	Dairy drinks and substitutes
11541110	Milk shake, homemade or fountain-type, chocolate	1402	Milk shakes and other dairy drinks	Dairy drinks and substitutes
11541120	Milk shake, homemade or fountain-type, flavors other than chocolate	1402	Milk shakes and other dairy drinks	Dairy drinks and substitutes
11541400	Milk shake with malt	1402	Milk shakes and other dairy drinks	Dairy drinks and substitutes
11541500	Milk shake, made with skim milk, chocolate	1402	Milk shakes and other dairy drinks	Dairy drinks and substitutes
11541510	Milk shake, made with skim milk, flavors other than chocolate	1402	Milk shakes and other dairy drinks	Dairy drinks and substitutes
11542000	Carry-out milk shake, NS as to flavor	1402	Milk shakes and other dairy drinks	Dairy drinks and substitutes
11542100	Carry-out milk shake, chocolate	1402	Milk shakes and other dairy drinks	Dairy drinks and substitutes
11542200	Carry-out milk shake, flavors other than chocolate	1402	Milk shakes and other dairy drinks	Dairy drinks and substitutes
11560000	Chocolate-flavored drink, whey- and milk-based	1402	Milk shakes and other dairy drinks	Dairy drinks and substitutes
11560020	Flavored milk drink, whey- and milk-based, flavors other than chocolate	1402	Milk shakes and other dairy drinks	Dairy drinks and substitutes
13120800	Ice cream soda, flavors other than chocolate	1402	Milk shakes and other dairy drinks	Dairy drinks and substitutes
13120810	Ice cream soda, chocolate	1402	Milk shakes and other dairy drinks	Dairy drinks and substitutes
92613510	Corn beverage with chocolate and milk (Champurrado, Atole de Chocolate)	1402	Milk shakes and other dairy drinks	Dairy drinks and substitutes
11320000	Milk, soy, ready-to-drink, not baby's	1404	Milk substitutes	Dairy drinks and substitutes
11320100	Milk, soy, light, ready-to-drink, not baby's	1404	Milk substitutes	Dairy drinks and substitutes
11320200	Milk, soy, nonfat, ready-to-drink, not baby's	1404	Milk substitutes	Dairy drinks and substitutes
11321000	Milk, soy, ready-to-drink, not baby's, chocolate	1404	Milk substitutes	Dairy drinks and substitutes
11321100	Milk, soy, light, ready-to-drink, not baby's, chocolate	1404	Milk substitutes	Dairy drinks and substitutes
11321200	Milk, soy, nonfat, ready-to-drink, not baby's, chocolate	1404	Milk substitutes	Dairy drinks and substitutes
11340000	Milk, imitation, fluid, non-soy, sweetened, flavors other than chocolate	1404	Milk substitutes	Dairy drinks and substitutes
42401010	Coconut milk (liquid expressed from grated coconut meat, water added)	1404	Milk substitutes	Dairy drinks and substitutes
42402010	Coconut cream (liquid expressed from grated coconut meat), canned, sweetened	1404	Milk substitutes	Dairy drinks and substitutes
92205000	Rice beverage	1404	Milk substitutes	Dairy drinks and substitutes
61201010	Grapefruit juice, freshly squeezed	7002	Citrus juice	100% Juice
61201020	Grapefruit juice, NS as to form	7002	Citrus juice	100% Juice
61201220	Grapefruit juice, canned, bottled or in a carton	7002	Citrus juice	100% Juice
61201620	Grapefruit juice, frozen (reconstituted with water)	7002	Citrus juice	100% Juice
61210000	Orange juice, NFS	7002	Citrus juice	100% Juice
61210010	Orange juice, freshly squeezed	7002	Citrus juice	100% Juice
61210220	Orange juice, canned, bottled or in a carton	7002	Citrus juice	100% Juice
61210250	Orange juice, with calcium added, canned, bottled or in a carton	7002	Citrus juice	100% Juice
61210620	Orange juice, frozen (reconstituted with water)	7002	Citrus juice	100% Juice
61210720	Orange juice, frozen, not reconstituted	7002	Citrus juice	100% Juice
61210820	Orange juice, frozen, with calcium added (reconstituted with water)	7002	Citrus juice	100% Juice
61213000	Tangerine juice, NFS	7002	Citrus juice	100% Juice
61213220	Tangerine juice, canned	7002	Citrus juice	100% Juice
61213620	Tangerine juice, frozen (reconstituted with water)	7002	Citrus juice	100% Juice
64101010	Apple cider	7004	Apple juice	100% Juice
64104010	Apple juice	7004	Apple juice	100% Juice
61213800	Fruit juice blend, including citrus, 100% juice	7006	Other fruit juice	100% Juice
61213900	Fruit juice blend, including citrus, 100% juice, with calcium added	7006	Other fruit juice	100% Juice
64100100	Fruit juice, NFS	7006	Other fruit juice	100% Juice
64100110	Fruit juice blend, 100% juice	7006	Other fruit juice	100% Juice
64100200	Fruit juice blend, with cranberry, 100% juice	7006	Other fruit juice	100% Juice
64104600	Blackberry juice	7006	Other fruit juice	100% Juice
64105400	Cranberry juice, 100%, not a blend	7006	Other fruit juice	100% Juice
64116020	Grape juice	7006	Other fruit juice	100% Juice
64120010	Papaya juice	7006	Other fruit juice	100% Juice
64121000	Passion fruit juice	7006	Other fruit juice	100% Juice
64124020	Pineapple juice	7006	Other fruit juice	100% Juice
64126000	Pomegranate juice	7006	Other fruit juice	100% Juice
64132010	Prune juice	7006	Other fruit juice	100% Juice
64132500	Strawberry juice	7006	Other fruit juice	100% Juice
64133100	Watermelon juice	7006	Other fruit juice	100% Juice
75200700	Aloe vera juice	7006	Other fruit juice	100% Juice
78101000	Vegetable and fruit juice blend, 100% juice, with high vitamin C plus added vitamin E and vitamin A	7006	Other fruit juice	100% Juice
73105010	Carrot juice	7008	Vegetable juice	100% Juice
74301100	Tomato juice	7008	Vegetable juice	100% Juice
74301150	Tomato juice, low sodium	7008	Vegetable juice	100% Juice
74302000	Tomato juice cocktail	7008	Vegetable juice	100% Juice
74303000	Tomato and vegetable juice, mostly tomato	7008	Vegetable juice	100% Juice
74303100	Tomato and vegetable juice, mostly tomato, low sodium	7008	Vegetable juice	100% Juice
74304000	Tomato juice with clam or beef juice	7008	Vegetable juice	100% Juice
75132000	Mixed vegetable juice (vegetables other than tomato)	7008	Vegetable juice	100% Juice
75132100	Celery juice	7008	Vegetable juice	100% Juice
92400100	Soft drink, NFS, sugar-free	7102	Diet soft drinks	Diet beverages
92410320	Soft drink, cola-type, sugar-free	7102	Diet soft drinks	Diet beverages
92410350	Soft drink, cola-type, decaffeinated, sugar-free	7102	Diet soft drinks	Diet beverages
92410370	Soft drink, pepper-type, sugar-free	7102	Diet soft drinks	Diet beverages
92410400	Soft drink, pepper-type, decaffeinated, sugar-free	7102	Diet soft drinks	Diet beverages
92410420	Cream soda, sugar-free	7102	Diet soft drinks	Diet beverages
92410520	Soft drink, fruit-flavored, sugar free, caffeine free	7102	Diet soft drinks	Diet beverages
92410560	Soft drink, fruit flavored, caffeine containing, sugar-free	7102	Diet soft drinks	Diet beverages
92410620	Ginger ale, sugar-free	7102	Diet soft drinks	Diet beverages
92410720	Root beer, sugar-free	7102	Diet soft drinks	Diet beverages
92410820	Chocolate-flavored soda, sugar-free	7102	Diet soft drinks	Diet beverages
92411610	Cola with fruit or vanilla flavor, sugar-free	7102	Diet soft drinks	Diet beverages
92411620	Cola with chocolate flavor, sugar-free	7102	Diet soft drinks	Diet beverages
92565000	Fruit-flavored sports drink or thirst quencher beverage, low calorie	7104	Diet sport and energy drinks	Diet beverages
92565100	Gatorade G2 thirst quencher sports drink, low calorie	7104	Diet sport and energy drinks	Diet beverages
92565200	Powerade Zero sports drink, low calorie	7104	Diet sport and energy drinks	Diet beverages
92650005	Red Bull Energy Drink, sugar-free	7104	Diet sport and energy drinks	Diet beverages
92650210	Mountain Dew AMP Energy Drink, sugar-free	7104	Diet sport and energy drinks	Diet beverages
92650705	Rockstar Energy Drink, sugar-free	7104	Diet sport and energy drinks	Diet beverages
92650805	Vault Zero Energy drink	7104	Diet sport and energy drinks	Diet beverages
28400000	Gelatin drink, powder, unflavored, unsweetened, reconstituted	7106	Other diet drinks	Diet beverages
28401200	Gelatin drink, powder, flavored, with low-calorie sweetener, reconstituted	7106	Other diet drinks	Diet beverages
92550400	Vegetable and fruit juice drink, low calorie, with high vitamin C	7106	Other diet drinks	Diet beverages
92550405	Vegetable and fruit juice drink, low calorie, with high vitamin C plus added vitamin E and vitamin A	7106	Other diet drinks	Diet beverages
92550610	Fruit flavored drink, low calorie, with high vitamin C	7106	Other diet drinks	Diet beverages
92550620	Fruit flavored drink, low calorie	7106	Other diet drinks	Diet beverages
92552000	Fruit flavored drink, made from powdered mix, low calorie, with high vitamin C	7106	Other diet drinks	Diet beverages
92552010	Fruit flavored drink, made from powdered mix, low calorie	7106	Other diet drinks	Diet beverages
92400000	Soft drink, NFS	7202	Soft drinks	Sweetened beverages
92410310	Soft drink, cola-type	7202	Soft drinks	Sweetened beverages
92410315	Soft drink, cola type, reduced sugar	7202	Soft drinks	Sweetened beverages
92410330	Soft drink, cola-type, with higher caffeine	7202	Soft drinks	Sweetened beverages
92410340	Soft drink, cola-type, decaffeinated	7202	Soft drinks	Sweetened beverages
92410360	Soft drink, pepper-type	7202	Soft drinks	Sweetened beverages
92410390	Soft drink, pepper-type, decaffeinated	7202	Soft drinks	Sweetened beverages
92410410	Cream soda	7202	Soft drinks	Sweetened beverages
92410510	Soft drink, fruit-flavored, caffeine free	7202	Soft drinks	Sweetened beverages
92410550	Soft drink, fruit flavored, caffeine containing	7202	Soft drinks	Sweetened beverages
92410610	Ginger ale	7202	Soft drinks	Sweetened beverages
92410710	Root beer	7202	Soft drinks	Sweetened beverages
92410810	Chocolate-flavored soda	7202	Soft drinks	Sweetened beverages
92411510	Cola with fruit or vanilla flavor	7202	Soft drinks	Sweetened beverages
92411520	Cola with chocolate flavor	7202	Soft drinks	Sweetened beverages
92416010	Mavi drink	7202	Soft drinks	Sweetened beverages
92417010	Soft drink, ale type	7202	Soft drinks	Sweetened beverages
92431000	Carbonated juice drink, NS as to type of juice	7202	Soft drinks	Sweetened beverages
92432000	Carbonated citrus juice drink	7202	Soft drinks	Sweetened beverages
92433000	Carbonated noncitrus juice drink	7202	Soft drinks	Sweetened beverages
11551050	Milk fruit drink	7204	Fruit drinks	Sweetened beverages
11552200	Orange Julius	7204	Fruit drinks	Sweetened beverages
11553000	Fruit smoothie drink, made with fruit or fruit juice and dairy products	7204	Fruit drinks	Sweetened beverages
11553100	Fruit smoothie drink, NFS	7204	Fruit drinks	Sweetened beverages
42403010	Coconut water (liquid from coconuts)	7204	Fruit drinks	Sweetened beverages
42404010	Coconut water, canned or bottled	7204	Fruit drinks	Sweetened beverages
64134000	Fruit smoothie drink, made with fruit or fruit juice only (no dairy products)	7204	Fruit drinks	Sweetened beverages
64200100	Fruit nectar, NFS	7204	Fruit drinks	Sweetened beverages
64201010	Apricot nectar	7204	Fruit drinks	Sweetened beverages
64201500	Banana nectar	7204	Fruit drinks	Sweetened beverages
64202010	Cantaloupe nectar	7204	Fruit drinks	Sweetened beverages
64203020	Guava nectar	7204	Fruit drinks	Sweetened beverages
64204010	Mango nectar	7204	Fruit drinks	Sweetened beverages
64205010	Peach nectar	7204	Fruit drinks	Sweetened beverages
64210010	Papaya nectar	7204	Fruit drinks	Sweetened beverages
64213010	Passion fruit nectar	7204	Fruit drinks	Sweetened beverages
64215010	Pear nectar	7204	Fruit drinks	Sweetened beverages
64221010	Soursop (Guanabana) nectar	7204	Fruit drinks	Sweetened beverages
92510610	Fruit juice drink	7204	Fruit drinks	Sweetened beverages
92510650	Tamarind drink, Puerto Rican (Refresco de tamarindo)	7204	Fruit drinks	Sweetened beverages
92510720	Fruit punch, made with fruit juice and soda	7204	Fruit drinks	Sweetened beverages
92510730	Fruit punch, made with soda, fruit juice, and sherbet or ice cream	7204	Fruit drinks	Sweetened beverages
92511000	Lemonade, frozen concentrate, not reconstituted	7204	Fruit drinks	Sweetened beverages
92511010	Fruit flavored drink (formerly lemonade)	7204	Fruit drinks	Sweetened beverages
92511250	Citrus fruit juice drink, containing 40-50% juice	7204	Fruit drinks	Sweetened beverages
92512040	Frozen daiquiri mix, frozen concentrate, not reconstituted	7204	Fruit drinks	Sweetened beverages
92512050	Frozen daiquiri mix, from frozen concentrate, reconstituted	7204	Fruit drinks	Sweetened beverages
92512090	Pina Colada, nonalcoholic	7204	Fruit drinks	Sweetened beverages
92512110	Whiskey sour, nonalcoholic	7204	Fruit drinks	Sweetened beverages
92530410	Fruit flavored drink, with high vitamin C	7204	Fruit drinks	Sweetened beverages
92530510	Cranberry juice drink or cocktail, with high vitamin C	7204	Fruit drinks	Sweetened beverages
92530610	Fruit juice drink, with high vitamin C	7204	Fruit drinks	Sweetened beverages
92530950	Vegetable and fruit juice drink, with high vitamin C	7204	Fruit drinks	Sweetened beverages
92531030	Fruit juice drink, with thiamin (vitamin B1) and high vitamin C	7204	Fruit drinks	Sweetened beverages
92541010	Fruit flavored drink, made from powdered mix	7204	Fruit drinks	Sweetened beverages
92542000	Fruit flavored drink, made from powdered mix,with high vitamin C	7204	Fruit drinks	Sweetened beverages
92550030	Fruit juice drink, low calorie, with high vitamin C	7204	Fruit drinks	Sweetened beverages
92550040	Fruit juice drink, low calorie	7204	Fruit drinks	Sweetened beverages
92550110	Cranberry juice drink or cocktail, low calorie, with high vitamin C	7204	Fruit drinks	Sweetened beverages
92550350	Light orange juice beverage, 40-50% juice, lower sugar and calories, with artificial sweetener	7204	Fruit drinks	Sweetened beverages
92552020	Fruit juice drink, reduced sugar, with thiamin (vitamin B1) and high vitamin C	7204	Fruit drinks	Sweetened beverages
92552030	Fruit juice drink, reduced sugar, with vitamin E	7204	Fruit drinks	Sweetened beverages
92560000	Fruit-flavored thirst quencher beverage	7204	Fruit drinks	Sweetened beverages
92582100	Fruit juice drink, with high vitamin C, plus added calcium	7204	Fruit drinks	Sweetened beverages
92582110	Fruit juice drink, with thiamin (vitamin B1) and high vitamin C plus calcium	7204	Fruit drinks	Sweetened beverages
92582120	Fruit flavored drink, reduced sugar, with high vitamin C, plus added calcium	7204	Fruit drinks	Sweetened beverages
92610010	Horchata beverage, made with almonds or other nuts and seeds	7204	Fruit drinks	Sweetened beverages
92610110	Coconut beverage, Puerto Rican	7204	Fruit drinks	Sweetened beverages
92611010	Oatmeal beverage, Puerto Rican	7204	Fruit drinks	Sweetened beverages
92611100	Oatmeal beverage with milk (Atole de avena)	7204	Fruit drinks	Sweetened beverages
92611510	Horchata beverage, made with rice	7204	Fruit drinks	Sweetened beverages
92611600	Horchata beverage, NFS	7204	Fruit drinks	Sweetened beverages
92612010	Sugar cane beverage, Puerto Rican	7204	Fruit drinks	Sweetened beverages
92613010	Atole (corn meal beverage)	7204	Fruit drinks	Sweetened beverages
92801000	Wine, nonalcoholic	7204	Fruit drinks	Sweetened beverages
92802000	Wine, light, nonalcoholic	7204	Fruit drinks	Sweetened beverages
92803000	Nonalcoholic malt beverage	7204	Fruit drinks	Sweetened beverages
92804000	Shirley Temple	7204	Fruit drinks	Sweetened beverages
92560100	Gatorade Thirst Quencher sports drink	7206	Sport and energy drinks	Sweetened beverages
92560200	Powerade sports drink	7206	Sport and energy drinks	Sweetened beverages
92570100	Fluid replacement, electrolyte solution	7206	Sport and energy drinks	Sweetened beverages
92570500	Fluid replacement, 5% glucose in water	7206	Sport and energy drinks	Sweetened beverages
92650000	Red Bull Energy Drink	7206	Sport and energy drinks	Sweetened beverages
92650100	Full Throttle Energy Drink	7206	Sport and energy drinks	Sweetened beverages
92650200	Monster Energy Drink	7206	Sport and energy drinks	Sweetened beverages
92650205	Mountain Dew AMP Energy Drink	7206	Sport and energy drinks	Sweetened beverages
92650700	Rockstar Energy Drink	7206	Sport and energy drinks	Sweetened beverages
92650800	Vault Energy Drink	7206	Sport and energy drinks	Sweetened beverages
92651000	Energy drink	7206	Sport and energy drinks	Sweetened beverages
11611000	Instant breakfast, fluid, canned	7208	Nutritional beverages	Sweetened beverages
11612000	Instant breakfast, powder, milk added	7208	Nutritional beverages	Sweetened beverages
11613000	Instant breakfast, powder, sweetened with low calorie sweetener, milk added	7208	Nutritional beverages	Sweetened beverages
11622010	Diet beverage, powder, reconstituted with skim milk	7208	Nutritional beverages	Sweetened beverages
11623000	Meal supplement or replacement, commercially prepared, ready-to-drink	7208	Nutritional beverages	Sweetened beverages
11631000	High calorie beverage, canned or powdered, reconstituted	7208	Nutritional beverages	Sweetened beverages
11641000	Meal supplement or replacement, milk-based, high protein, liquid	7208	Nutritional beverages	Sweetened beverages
11641020	Meal replacement or supplement, milk based, ready-to-drink	7208	Nutritional beverages	Sweetened beverages
41430200	Meal replacement or supplement, soy- and milk-base, powder, reconstituted with water	7208	Nutritional beverages	Sweetened beverages
41436000	Nutritional supplement for people with diabetes, liquid	7208	Nutritional beverages	Sweetened beverages
41440010	Ensure liquid nutrition	7208	Nutritional beverages	Sweetened beverages
41440020	Ensure with fiber, liquid	7208	Nutritional beverages	Sweetened beverages
41440050	Ensure Plus liquid nutrition	7208	Nutritional beverages	Sweetened beverages
41440100	Meal replacement or supplement, liquid, soy-based	7208	Nutritional beverages	Sweetened beverages
11561000	Cafe con leche	7302	Coffee	Coffee and tea
11561010	Cafe con leche prepared with sugar	7302	Coffee	Coffee and tea
92100000	Coffee, NS as to type	7302	Coffee	Coffee and tea
92100500	Coffee, regular, NS as to ground or instant	7302	Coffee	Coffee and tea
92101000	Coffee, made from ground, regular	7302	Coffee	Coffee and tea
92101500	Coffee, made from ground, equal parts regular and decaffeinated	7302	Coffee	Coffee and tea
92101600	Coffee, Turkish	7302	Coffee	Coffee and tea
92101610	Coffee, espresso	7302	Coffee	Coffee and tea
92101630	Coffee, espresso, decaffeinated	7302	Coffee	Coffee and tea
92101640	Coffee, Mexican, regular, unsweetened (no milk; not cafe con leche)	7302	Coffee	Coffee and tea
92101650	Coffee, Mexican, regular, sweetened (no milk; not cafe con leche)	7302	Coffee	Coffee and tea
92101660	Coffee, Mexican, decaffeinated, unsweetened (no milk; not cafe con leche)	7302	Coffee	Coffee and tea
92101670	Coffee, Mexican, decaffeinated, sweetened (no milk; not cafe con leche)	7302	Coffee	Coffee and tea
92101700	Coffee, made from ground, regular, flavored	7302	Coffee	Coffee and tea
92101800	Coffee, Cuban	7302	Coffee	Coffee and tea
92101900	Coffee, latte	7302	Coffee	Coffee and tea
92101910	Coffee, latte, decaffeinated	7302	Coffee	Coffee and tea
92101920	Blended coffee beverage, made with regular coffee, milk, and ice, sweetened	7302	Coffee	Coffee and tea
92101930	Blended coffee beverage, made with decaffeinated coffee, milk, and ice, sweetened	7302	Coffee	Coffee and tea
92101950	Coffee, mocha	7302	Coffee	Coffee and tea
92101960	Coffee, mocha, made with soy milk	7302	Coffee	Coffee and tea
92103000	Coffee, made from powdered instant, regular	7302	Coffee	Coffee and tea
92104000	Coffee, made from powdered instant, 50% less caffeine	7302	Coffee	Coffee and tea
92105000	Coffee, liquid concentrate	7302	Coffee	Coffee and tea
92105010	Coffee, made from liquid concentrate	7302	Coffee	Coffee and tea
92106000	Coffee, acid neutralized, from powdered instant	7302	Coffee	Coffee and tea
92111000	Coffee, decaffeinated, NS as to ground or instant	7302	Coffee	Coffee and tea
92111010	Coffee, decaffeinated, made from ground	7302	Coffee	Coffee and tea
92114000	Coffee, decaffeinated, made from powdered instant	7302	Coffee	Coffee and tea
92121000	Coffee, made from powdered instant mix, with whitener and sugar, instant	7302	Coffee	Coffee and tea
92121010	Coffee, made from powdered instant mix, presweetened, no whitener	7302	Coffee	Coffee and tea
92121020	Coffee and cocoa (mocha), made from powdered instant mix, with whitener, presweetened	7302	Coffee	Coffee and tea
92121030	Coffee and cocoa (mocha), made from powdered instant mix, with whitener and low calorie sweetener	7302	Coffee	Coffee and tea
92121040	Coffee, made from powdered instant mix, with whitener and low calorie sweetener	7302	Coffee	Coffee and tea
92121050	Coffee and cocoa (mocha), made from powdered instant mix, with whitener and low calorie sweetener, decaffeinated	7302	Coffee	Coffee and tea
92130000	Coffee, regular, presweetened with sugar, pre-lightened	7302	Coffee	Coffee and tea
92130001	Coffee, decaffeinated, presweetened with sugar, pre-lightened	7302	Coffee	Coffee and tea
92130005	Coffee, regular, with low-calorie sweetener, pre-lightened	7302	Coffee	Coffee and tea
92130006	Coffee, decaffeinated, with low-calorie sweetener, pre-lightened	7302	Coffee	Coffee and tea
92130010	Coffee, pre-lightened, no sugar	7302	Coffee	Coffee and tea
92130020	Coffee, presweetened with sugar	7302	Coffee	Coffee and tea
92150000	Coffee and chicory, NS as to ground or instant	7302	Coffee	Coffee and tea
92151000	Coffee and chicory, made from powdered instant	7302	Coffee	Coffee and tea
92151100	Coffee, decaffeinated, and chicory, made from powdered instant	7302	Coffee	Coffee and tea
92152000	Coffee and chicory, made from ground	7302	Coffee	Coffee and tea
92153000	Coffee, regular, with cereal	7302	Coffee	Coffee and tea
92153100	Coffee, decaffeinated, with cereal	7302	Coffee	Coffee and tea
92161000	Cappuccino	7302	Coffee	Coffee and tea
92162000	Cappuccino, decaffeinated	7302	Coffee	Coffee and tea
92201010	Postum	7302	Coffee	Coffee and tea
92202010	Chicory	7302	Coffee	Coffee and tea
92203000	Cereal beverage	7302	Coffee	Coffee and tea
92203110	Cereal beverage with beet roots, from powdered instant	7302	Coffee	Coffee and tea
92204000	Mate, sweetened beverage made from dried green leaves	7304	Tea	Coffee and tea
92301000	Tea, NS as to type, unsweetened	7304	Tea	Coffee and tea
92301060	Tea, NS as to type, presweetened with sugar	7304	Tea	Coffee and tea
92301080	Tea, NS as to type, presweetened with low calorie sweetener	7304	Tea	Coffee and tea
92301100	Tea, NS as to type, decaffeinated, unsweetened	7304	Tea	Coffee and tea
92301130	Tea, NS as to type, presweetened, NS as to sweetener	7304	Tea	Coffee and tea
92301160	Tea, NS as to type, decaffeinated, presweetened with sugar	7304	Tea	Coffee and tea
92301180	Tea, NS as to type, decaffeinated, presweetened with low calorie sweetener	7304	Tea	Coffee and tea
92301190	Tea, NS as to type, decaffeinated, presweetened, NS as to sweetener	7304	Tea	Coffee and tea
92302000	Tea, leaf, unsweetened	7304	Tea	Coffee and tea
92302200	Tea, leaf, presweetened with sugar	7304	Tea	Coffee and tea
92302300	Tea, leaf, presweetened with low calorie sweetener	7304	Tea	Coffee and tea
92302400	Tea, leaf, presweetened, NS as to sweetener	7304	Tea	Coffee and tea
92302500	Tea, leaf, decaffeinated, unsweetened	7304	Tea	Coffee and tea
92302600	Tea, leaf, decaffeinated, presweetened with sugar	7304	Tea	Coffee and tea
92302700	Tea, leaf, decaffeinated, presweetened with low calorie sweetener	7304	Tea	Coffee and tea
92302800	Tea, leaf, decaffeinated, presweetened, NS as to sweetener	7304	Tea	Coffee and tea
92304000	Tea, made from frozen concentrate, unsweetened	7304	Tea	Coffee and tea
92304700	Tea, made from frozen concentrate, decaffeinated, presweetened with low calorie sweetener	7304	Tea	Coffee and tea
92305000	Tea, made from powdered instant, presweetened, NS as to sweetener	7304	Tea	Coffee and tea
92305010	Tea, made from powdered instant, unsweetened	7304	Tea	Coffee and tea
92305040	Tea, made from powdered instant, presweetened with sugar	7304	Tea	Coffee and tea
92305050	Tea, made from powdered instant, decaffeinated, presweetened with sugar	7304	Tea	Coffee and tea
92305090	Tea, made from powdered instant, presweetened with low calorie sweetener	7304	Tea	Coffee and tea
92305110	Tea, made from powdered instant, decaffeinated, presweetened with low calorie sweetener	7304	Tea	Coffee and tea
92305180	Tea, made from powdered instant, decaffeinated, unsweetened	7304	Tea	Coffee and tea
92305800	Tea, made from powdered instant, decaffeinated, presweetened, NS as to sweetener	7304	Tea	Coffee and tea
92306000	Tea, herbal	7304	Tea	Coffee and tea
92306020	Tea, herbal, presweetened with sugar	7304	Tea	Coffee and tea
92306030	Tea, herbal, presweetened with low calorie sweetener	7304	Tea	Coffee and tea
92306040	Tea, herbal, presweetened, NS as to sweetener	7304	Tea	Coffee and tea
92306050	Tea, made from caraway seeds	7304	Tea	Coffee and tea
92306090	Tea, hibiscus	7304	Tea	Coffee and tea
92306100	Corn beverage	7304	Tea	Coffee and tea
92306200	Bean beverage	7304	Tea	Coffee and tea
92306610	Tea, Russian	7304	Tea	Coffee and tea
92306700	Tea, chamomile	7304	Tea	Coffee and tea
94000000	Water as an ingredient	7702	Tap water	Plain water
94000100	Water, tap	7702	Tap water	Plain water
94100100	Water, bottled, unsweetened	7704	Bottled water	Plain water
92410110	Carbonated water, sweetened	7802	Flavored or carbonated water	Flavoured or enhanced water
92410210	Carbonated water, unsweetened	7802	Flavored or carbonated water	Flavoured or enhanced water
92410250	Carbonated water, sweetened, with low-calorie or no-calorie sweetener	7802	Flavored or carbonated water	Flavoured or enhanced water
94100200	Water, bottled, sweetened, with low or no calorie sweetener	7802	Flavored or carbonated water	Flavoured or enhanced water
94100300	Water, fruit flavored, sweetened, with high fructose corn syrup and low calorie sweetener	7802	Flavored or carbonated water	Flavoured or enhanced water
94210100	Propel Water	7804	Enhanced or fortified water	Flavoured or enhanced water
94210200	Glaceau Water	7804	Enhanced or fortified water	Flavoured or enhanced water
67202000	Apple juice, baby food	9202	Baby juice	100% juice
67202010	Apple juice, with added calcium, baby food	9202	Baby juice	100% juice
67203000	Apple with other fruit juice, baby food	9202	Baby juice	100% juice
67203200	Apple-banana juice, baby food	9202	Baby juice	100% juice
67203400	Apple-cherry juice, baby food	9202	Baby juice	100% juice
67203450	Apple-cranberry juice, baby food	9202	Baby juice	100% juice
67203500	Apple-grape juice, baby food	9202	Baby juice	100% juice
67203600	Apple-peach juice, baby food	9202	Baby juice	100% juice
67203700	Apple-prune juice, baby food	9202	Baby juice	100% juice
67203800	Grape juice, baby food	9202	Baby juice	100% juice
67204000	Mixed fruit juice, not citrus, baby food	9202	Baby juice	100% juice
67204100	Mixed fruit juice, not citrus, with added calcium, baby food	9202	Baby juice	100% juice
67205000	Orange juice, baby food	9202	Baby juice	100% juice
67211000	Orange-apple-banana juice, baby food	9202	Baby juice	100% juice
67212000	Pear juice, baby food	9202	Baby juice	100% juice
67230000	Apple-sweetpotato juice, baby food	9202	Baby juice	100% juice
67230500	Orange-carrot juice, baby food	9202	Baby juice	100% juice
67260000	Fruit juice drink, baby, with high vitamin C plus added calcium and B vitamins	9202	Baby juice	Sweetened beverages
94300100	Water, baby, bottled, unsweetened	9204	Baby water	Plain water
11710000	Infant formula, NFS	9402	Formula, ready-to-feed	Infant formula
11710050	Similac Alimentum, with iron, infant formula, NS as to form	9402	Formula, ready-to-feed	Infant formula
11710051	Similac Alimentum, with iron, infant formula, ready-to-feed	9402	Formula, ready-to-feed	Infant formula
11710060	Similac Alimentum Advance, with iron, infant formula, NS as to form	9402	Formula, ready-to-feed	Infant formula
11710061	Similac Alimentum Advance, with iron, infant formula, ready-to-feed	9402	Formula, ready-to-feed	Infant formula
11710100	Enfamil, low iron, infant formula, NS as to form	9402	Formula, ready-to-feed	Infant formula
11710101	Enfamil, low iron, infant formula, ready-to-feed	9402	Formula, ready-to-feed	Infant formula
11710200	Similac, low iron, infant formula, NS as to form	9402	Formula, ready-to-feed	Infant formula
11710201	Similac, low iron, infant formula, ready-to-feed	9402	Formula, ready-to-feed	Infant formula
11710250	Similac Natural Care Advance, low iron, with ARA and DHA, infant formula, NS as to form	9402	Formula, ready-to-feed	Infant formula
11710251	Similac Natural Care Advance, low iron, with ARA and DHA, infant formula, ready-to-feed	9402	Formula, ready-to-feed	Infant formula
11710350	Similac Advance, with iron, infant formula, NS as to form	9402	Formula, ready-to-feed	Infant formula
11710351	Similac Advance, with iron, infant formula, ready-to-feed	9402	Formula, ready-to-feed	Infant formula
11710370	Similac Sensitive, with iron, ARA and DHA, infant formula, NS as to form (formerly Lactose Free Advance ...)	9402	Formula, ready-to-feed	Infant formula
11710371	Similac Sensitive, with iron, ARA and DHA, infant formula, ready-to-feed (formerly Lactose Free Advance ...)	9402	Formula, ready-to-feed	Infant formula
11710400	Similac, with iron, infant formula, NS as to form	9402	Formula, ready-to-feed	Infant formula
11710401	Similac, with iron, infant formula, ready-to-feed	9402	Formula, ready-to-feed	Infant formula
11710450	Similac Special Care Advance 24, with iron, ARA and DHA, infant formula, NS as to form	9402	Formula, ready-to-feed	Infant formula
11710451	Similac Special Care Advance 24, with iron, ARA and DHA, infant formula, ready-to-feed	9402	Formula, ready-to-feed	Infant formula
11710470	Similac NeoSure, with iron, ARA and DHA, infant formula, NS as to form	9402	Formula, ready-to-feed	Infant formula
11710471	Similac NeoSure, with iron, ARA and DHA, infant formula, ready-to-feed	9402	Formula, ready-to-feed	Infant formula
11710600	Enfamil, with iron, infant formula, NS as to form	9402	Formula, ready-to-feed	Infant formula
11710601	Enfamil, with iron, infant formula, ready-to-feed	9402	Formula, ready-to-feed	Infant formula
11710650	Enfamil Lipil, with iron, infant formula, NS as to form	9402	Formula, ready-to-feed	Infant formula
11710651	Enfamil Lipil, with iron, infant formula, ready-to-feed	9402	Formula, ready-to-feed	Infant formula
11710660	Enfamil A.R. Lipil, infant formula, NS as to form	9402	Formula, ready-to-feed	Infant formula
11710661	Enfamil A.R. Lipil, infant formula, ready-to-feed	9402	Formula, ready-to-feed	Infant formula
11710665	Enfamil EnfaCare Lipil with iron, infant formula, NS as to form	9402	Formula, ready-to-feed	Infant formula
11710666	Enfamil EnfaCare Lipil with iron, infant formula, ready-to-feed	9402	Formula, ready-to-feed	Infant formula
11710670	Enfamil Gentlease Lipil, with iron, infant formula, NS as to form	9402	Formula, ready-to-feed	Infant formula
11710680	Enfamil Next Step Lipil, with iron, infant formula, NS as to form	9402	Formula, ready-to-feed	Infant formula
11710681	Enfamil Next Step Lipil, with iron, infant formula, ready-to-feed	9402	Formula, ready-to-feed	Infant formula
11710710	Lactofree, with iron, infant formula, NS as to form	9402	Formula, ready-to-feed	Infant formula
11710711	Lactofree, with iron, infant formula, ready-to-feed	9402	Formula, ready-to-feed	Infant formula
11710720	Enfamil LactoFree Lipil, with iron, infant formula, NS as to form	9402	Formula, ready-to-feed	Infant formula
11710721	Enfamil LactoFree Lipil, with iron, infant formula, ready-to-feed	9402	Formula, ready-to-feed	Infant formula
11710800	Pediasure, with iron, infant formula, NS as to form	9402	Formula, ready-to-feed	Infant formula
11710801	Pediasure, with iron, infant formula, ready-to-feed	9402	Formula, ready-to-feed	Infant formula
11710805	Pediasure Fiber, with iron, infant formula, NS as to form	9402	Formula, ready-to-feed	Infant formula
11710806	Pediasure Fiber, with iron, infant formula, ready-to-feed	9402	Formula, ready-to-feed	Infant formula
11710900	Good Start Supreme, with iron, infant formula, NS as to form (formerly Carnation Good Start)	9402	Formula, ready-to-feed	Infant formula
11710901	Good Start Supreme, with iron, infant formula, ready-to-feed (formerly Carnation Good Start)	9402	Formula, ready-to-feed	Infant formula
11710910	Good Start Supreme, with iron, DHA & ARA, infant formula, NS as to form	9402	Formula, ready-to-feed	Infant formula
11710911	Good Start Supreme, with iron, DHA & ARA, infant formula, ready-to-feed	9402	Formula, ready-to-feed	Infant formula
11710950	Good Start 2 Essentials, with iron, infant formula, NS as to form (formerly Carnation Follow-Up, with iron...)	9402	Formula, ready-to-feed	Infant formula
11710951	Good Start 2 Essentials, with iron, infant formula, ready-to-feed (formerly Carnation Follow-Up, with iron...)	9402	Formula, ready-to-feed	Infant formula
11710960	America's Store Brand, with iron, infant formula, NS as to form	9402	Formula, ready-to-feed	Infant formula
11710963	America's Store Brand, with iron, infant formula, ready-to-feed	9402	Formula, ready-to-feed	Infant formula
11720300	Enfamil ProSobee, with iron, infant formula, NS as to form	9402	Formula, ready-to-feed	Infant formula
11720301	Enfamil ProSobee, with iron, infant formula, ready-to-feed	9402	Formula, ready-to-feed	Infant formula
11720310	Enfamil ProSobee Lipil, with iron, infant formula, NS as to form	9402	Formula, ready-to-feed	Infant formula
11720311	Enfamil ProSobee Lipil, with iron, infant formula, ready-to-feed	9402	Formula, ready-to-feed	Infant formula
11720400	Similac Isomil, with iron, infant formula, NS as to form	9402	Formula, ready-to-feed	Infant formula
11720401	Similac Isomil, with iron, infant formula, ready-to-feed	9402	Formula, ready-to-feed	Infant formula
11720410	Similac Isomil Advance with iron, infant formula, NS as to form	9402	Formula, ready-to-feed	Infant formula
11720411	Similac Isomil Advance with iron, infant formula, ready-to-feed	9402	Formula, ready-to-feed	Infant formula
11720600	Good Start Essentials Soy, with iron, infant formula, NS as to form (formerly Carnation Alsoy; I-Soyalac)	9402	Formula, ready-to-feed	Infant formula
11720601	Good Start Essentials Soy, with iron, infant formula, ready-to-feed (formerly Carnation Alsoy; I-Soyalac)	9402	Formula, ready-to-feed	Infant formula
11720610	Good Start Soy, with iron, DHA & ARA, infant formula, NS as to form	9402	Formula, ready-to-feed	Infant formula
11720611	Good Start Soy, with iron, DHA & ARA, infant formula, ready-to-feed	9402	Formula, ready-to-feed	Infant formula
11720800	America's Store Brand Soy, with iron, infant formula, NS as to form	9402	Formula, ready-to-feed	Infant formula
11720801	America's Store Brand Soy, with iron, infant formula, ready-to-feed	9402	Formula, ready-to-feed	Infant formula
11740300	Nutramigen, with iron, infant formula, NS as to form	9402	Formula, ready-to-feed	Infant formula
11740301	Nutramigen, with iron, infant formula, ready-to-feed	9402	Formula, ready-to-feed	Infant formula
11740310	Enfamil Nutramigen Lipil, with iron, infant formula, NS as to form	9402	Formula, ready-to-feed	Infant formula
11740311	Enfamil Nutramigen Lipil, with iron, infant formula, ready-to-feed	9402	Formula, ready-to-feed	Infant formula
11740400	Pregestimil, with iron, infant formula, NS as to form	9402	Formula, ready-to-feed	Infant formula
11740600	Portagen, with iron, infant formula, NS as to form	9402	Formula, ready-to-feed	Infant formula
11710053	Similac Alimentum, with iron, infant formula, prepared from powder	9404	Formula, prepared from powder	Infant formula
11710063	Similac Alimentum Advance, with iron, infant formula, prepared from powder	9404	Formula, prepared from powder	Infant formula
11710103	Enfamil, low iron, infant formula, prepared from powder	9404	Formula, prepared from powder	Infant formula
11710203	Similac, low iron, infant formula, prepared from powder	9404	Formula, prepared from powder	Infant formula
11710353	Similac Advance, with iron, infant formula, prepared from powder	9404	Formula, prepared from powder	Infant formula
11710373	Similac Sensitive, with iron, ARA and DHA, infant formula, prepared from powder (formerly Lactose Free Advance ...)	9404	Formula, prepared from powder	Infant formula
11710403	Similac, with iron, infant formula, prepared from powder	9404	Formula, prepared from powder	Infant formula
11710473	Similac NeoSure, with iron, ARA and DHA, infant formula, prepared from powder	9404	Formula, prepared from powder	Infant formula
11710603	Enfamil, with iron, infant formula, prepared from powder	9404	Formula, prepared from powder	Infant formula
11710653	Enfamil Lipil, with iron, infant formula, prepared from powder	9404	Formula, prepared from powder	Infant formula
11710663	Enfamil A.R. Lipil, infant formula, prepared from powder	9404	Formula, prepared from powder	Infant formula
11710667	Enfamil EnfaCare Lipil with iron, infant formula, prepared from powder	9404	Formula, prepared from powder	Infant formula
11710673	Enfamil Gentlease Lipil, with iron, infant formula, prepared from powder	9404	Formula, prepared from powder	Infant formula
11710683	Enfamil Next Step Lipil, with iron, infant formula, prepared from powder	9404	Formula, prepared from powder	Infant formula
11710713	Lactofree, with iron, infant formula, prepared from powder	9404	Formula, prepared from powder	Infant formula
11710723	Enfamil LactoFree Lipil, with iron, infant formula, prepared from powder	9404	Formula, prepared from powder	Infant formula
11710903	Good Start Supreme, with iron, infant formula, prepared from powder (formerly Carnation Good Start)	9404	Formula, prepared from powder	Infant formula
11710913	Good Start Supreme, with iron, DHA & ARA, infant formula, prepared from powder	9404	Formula, prepared from powder	Infant formula
11710953	Good Start 2 Essentials, with iron, infant formula, prepared from powder (formerly Carnation Follow-Up, with iron...)	9404	Formula, prepared from powder	Infant formula
11710962	America's Store Brand, with iron, infant formula, prepared from powder	9404	Formula, prepared from powder	Infant formula
11720303	Enfamil ProSobee, with iron, infant formula, prepared from powder	9404	Formula, prepared from powder	Infant formula
11720313	Enfamil ProSobee Lipil, with iron, infant formula, prepared from powder	9404	Formula, prepared from powder	Infant formula
11720403	Similac Isomil, with iron, infant formula, prepared from powder	9404	Formula, prepared from powder	Infant formula
11720413	Similac Isomil Advance with iron, infant formula, prepared from powder	9404	Formula, prepared from powder	Infant formula
11720603	Good Start Essentials Soy, with iron, infant formula, prepared from powder (formerly Carnation Alsoy; I-Soyalac)	9404	Formula, prepared from powder	Infant formula
11720613	Good Start Soy, with iron, DHA & ARA, infant formula, prepared from powder	9404	Formula, prepared from powder	Infant formula
11720703	Next Step Prosobee, with iron, infant formula, prepared from powder (formerly Next Step Soy Toddler Formula)	9404	Formula, prepared from powder	Infant formula
11720803	America's Store Brand Soy, with iron, infant formula, prepared from powder	9404	Formula, prepared from powder	Infant formula
11740303	Nutramigen, with iron, infant formula, prepared from powder	9404	Formula, prepared from powder	Infant formula
11740313	Enfamil Nutramigen Lipil, with iron, infant formula, prepared from powder	9404	Formula, prepared from powder	Infant formula
11740403	Pregestimil, with iron, infant formula, prepared from powder	9404	Formula, prepared from powder	Infant formula
11740503	Similac PM 60/40, low iron, infant formula, prepared from powder	9404	Formula, prepared from powder	Infant formula
11740603	Portagen, with iron, infant formula, prepared from powder	9404	Formula, prepared from powder	Infant formula
11710102	Enfamil, low iron, infant formula, prepared from liquid concentrate	9406	Formula, prepared from concentrate	Infant formula
11710202	Similac, low iron, infant formula, prepared from liquid concentrate	9406	Formula, prepared from concentrate	Infant formula
11710352	Similac Advance, with iron, infant formula, prepared from liquid concentrate	9406	Formula, prepared from concentrate	Infant formula
11710372	Similac Sensitive, with iron, ARA and DHA, infant formula, prepared from liquid concentrate (formerly Lactose Free Advance...)	9406	Formula, prepared from concentrate	Infant formula
11710402	Similac, with iron, infant formula, prepared from liquid concentrate	9406	Formula, prepared from concentrate	Infant formula
11710602	Enfamil, with iron, infant formula, prepared from liquid concentrate	9406	Formula, prepared from concentrate	Infant formula
11710652	Enfamil Lipil, with iron, infant formula, prepared from liquid concentrate	9406	Formula, prepared from concentrate	Infant formula
11710712	Lactofree, with iron, infant formula, prepared from liquid concentrate	9406	Formula, prepared from concentrate	Infant formula
11710722	Enfamil LactoFree Lipil, with iron, infant formula, prepared from liquid concentrate	9406	Formula, prepared from concentrate	Infant formula
11710902	Good Start Supreme, with iron, infant formula, prepared from liquid concentrate (formerly Carnation Good Start)	9406	Formula, prepared from concentrate	Infant formula
11710912	Good Start Supreme, with iron, DHA & ARA, infant formula, prepared from liquid concentrate	9406	Formula, prepared from concentrate	Infant formula
11710952	Good Start 2 Essentials, with iron, infant formula, prepared from liquid concentrate (formerly Carnation Follow-Up, with iron...)	9406	Formula, prepared from concentrate	Infant formula
11710961	America's Store Brand, with iron, infant formula, prepared from liquid concentrate	9406	Formula, prepared from concentrate	Infant formula
11720302	Enfamil ProSobee, with iron, infant formula, prepared from liquid concentrate	9406	Formula, prepared from concentrate	Infant formula
11720312	Enfamil ProSobee Lipil, with iron, infant formula, prepared from liquid concentrate	9406	Formula, prepared from concentrate	Infant formula
11720402	Similac Isomil, with iron, infant formula, prepared from liquid concentrate	9406	Formula, prepared from concentrate	Infant formula
11720412	Similac Isomil Advance with iron, infant formula, prepared from liquid concentrate	9406	Formula, prepared from concentrate	Infant formula
11720602	Good Start Essentials Soy, with iron, infant formula, prepared from liquid concentrate (formerly Carnation Alsoy; I-Soyalac)	9406	Formula, prepared from concentrate	Infant formula
11720612	Good Start Soy, with iron, DHA & ARA, infant formula, prepared from liquid concentrate	9406	Formula, prepared from concentrate	Infant formula
11720802	America's Store Brand Soy, with iron, infant formula, prepared from liquid concentrate	9406	Formula, prepared from concentrate	Infant formula
11740302	Nutramigen, with iron, infant formula, prepared from liquid concentrate	9406	Formula, prepared from concentrate	Infant formula
11740312	Enfamil Nutramigen Lipil, with iron, infant formula, prepared from liquid concentrate	9406	Formula, prepared from concentrate	Infant formula
11000000	Milk, human	9602	Human milk	Breast milk
